# Supplementary material for: PGC-1α–mediated angiogenesis prevents pulmonary hypertension in mice
Source: JCI Insight. 2023 Sep 8;8(17):e162632. doi: 10.1172/jci.insight.162632 (PMC10544206; doi:10.1172/jci.insight.162632)
Supplement: Supporting data values [file jciinsight-8-162632-s095.xlsx]

## Sheet: 1A
	RVSP(mmHg)
Nx	25.9987
Nx	24.4817
Nx	29.3581
Nx	20.5824
Nx	25.024
Nx	18.9889
Nx	22.2595
Hx3w	45.583
Hx3w	45.3567
Hx3w	42.8103
Hx3w	44.5199
Hx3w	38.2195
Hx3w	42.7623
Hx3w	45.9687
SuHx3w	46.3587
SuHx3w	52.0113
SuHx3w	56.1971
SuHx3w	51.3857
SuHx3w	52.4244
SuHx3w	51.0049
SuHx3w	52.7454

## Sheet: 1B
	RV/LV+S
Nx	0.263986
Nx	0.270508
Nx	0.257752
Nx	0.246888
Nx	0.231293
Nx	0.256667
Nx	0.229376
Nx	0.255906
Nx	0.255297
Hx3w	0.32304
Hx3w	0.343941
Hx3w	0.333809
Hx3w	0.3017
Hx3w	0.353365
Hx3w	0.338398
Hx3w	0.302358
Hx3w	0.319641
Hx3w	0.295345
SuHx3w	0.353005
SuHx3w	0.36405
SuHx3w	0.354657
SuHx3w	0.347926
SuHx3w	0.373961
SuHx3w	0.357407
SuHx3w	0.323409
SuHx3w	0.32713
SuHx3w	0.327394

## Sheet: 1D
	SMAthickness
Nx	13.1117
Nx	10.1238
Nx	8.65775
Nx	11.7243
Nx	6.62428
Nx	13.8373
Nx	5.69562
Nx	10.8506
Nx	9.91642
Nx	11.7762
Nx	16.451
Nx	18.8879
Nx	12.1179
Nx	13.2219
Nx	7.65286
Nx	10.0255
Hx3w	23.8129
Hx3w	22.477
Hx3w	21.8295
Hx3w	18.8035
Hx3w	28.1131
Hx3w	38.1846
Hx3w	10.9111
Hx3w	18.2372
Hx3w	28.7386
Hx3w	28.87
Hx3w	25.5336
Hx3w	15.7212
Hx3w	16.2668
Hx3w	25.5121
Hx3w	30.5712
Hx3w	25.076
SuHx3w	21.978
SuHx3w	50.3951
SuHx3w	25.5765
SuHx3w	33.6815
SuHx3w	18.9938
SuHx3w	40.6779
SuHx3w	30.4749
SuHx3w	31.0025
SuHx3w	25.9229
SuHx3w	19.2262
SuHx3w	32.368
SuHx3w	32.6518
SuHx3w	28.0343
SuHx3w	37.5439
SuHx3w	29.6944
SuHx3w	39.7373

## Sheet: 1F
	SMC elongation index
Nx	1.37555
Nx	1.42909
Nx	1.59817
Nx	1.26483
Nx	1.3731
Nx	0.494752
Hx3w	4.2084
Hx3w	9.91144
Hx3w	4.82762
Hx3w	6.26816
Hx3w	5.45584
Hx3w	5.95448
SuHx3w	3.2923
SuHx3w	2.44964
SuHx3w	3.1553
SuHx3w	1.19382
SuHx3w	3.40465
SuHx3w	1.58303

## Sheet: 1I
	Similarity score
Hx3w	100.68
Hx3w	96.55
Hx3w	100.25
Hx3w	99.32
Hx3w	90.52
Hx3w	88.27
SuHx3w	84.17
SuHx3w	81.24
SuHx3w	93.26
SuHx3w	85.89
SuHx3w	82
SuHx3w	93.98

## Sheet: 2B
	Angiogenesis index
Nx	116.383
Nx	172.641
Nx	321.672
Nx	223.057
Nx	51.9846
Nx	285.273
Hx3w	834.11
Hx3w	1380.04
Hx3w	1598.26
Hx3w	2007.89
Hx3w	884.605
Hx3w	1317.15
SuHx3w	121.557
SuHx3w	57.3006
SuHx3w	94.0026
SuHx3w	66.7267
SuHx3w	64.697
SuHx3w	149.316

## Sheet: 2C
	Similarity score
Hx3w	122.981
Hx3w	129.688
Hx3w	122.56
Hx3w	124.568
Hx3w	127.542
Hx3w	124.118
SuHx3w	119.759
SuHx3w	117.667
SuHx3w	118.821
SuHx3w	119.25
SuHx3w	127.143
SuHx3w	119.304

## Sheet: 3A
	Ppargc1a/18s			Ppargc1a/18s
Nx	0.947982		Nx	0.690568
Nx	0.953623		Nx	1.05229
Nx	0.786963		Nx	0.733051
Nx	1.30794		Nx	1.44038
Nx	0.950076		Nx	1.12986
Nx	1.05342		Nx	0.95386
Hx1w	17.9746		SuHx1w	0.991104
Hx1w	4.8448		SuHx1w	0.95242
Hx1w	15.6974		SuHx1w	0.243785
Hx1w	17.0424		SuHx1w	0.929052
Hx1w	11.4517		SuHx1w	1.26075
Hx1w	2.16119		SuHx1w	0.358762
Hx3w	0.0885551		SuHx3w	1.25394
Hx3w	0.307481		SuHx3w	1.15877
Hx3w	0.171193		SuHx3w	1.35085
Hx3w	0.276409		SuHx3w	0.783877
Hx3w	0.230758		SuHx3w	1.08474
Hx3w	0.110164		SuHx3w	1.34002

## Sheet: 3B
	Vegfa/18s			Vegfa/18s
Nx	0.913706		Nx	0.690568
Nx	0.709875		Nx	1.05229
Nx	0.703371		Nx	0.733051
Nx	1.71422		Nx	1.44038
Nx	1.21153		Nx	1.12986
Nx	0.747292		Nx	0.95386
Hx1w	2.49291		SuHx1w	0.991104
Hx1w	1.90095		SuHx1w	0.95242
Hx1w	2.57629		SuHx1w	0.243785
Hx1w	2.09187		SuHx1w	0.929052
Hx1w	2.30906		SuHx1w	1.26075
Hx1w	1.50351		SuHx1w	0.358762
Hx3w	0.393522		SuHx3w	1.25394
Hx3w	0.68275		SuHx3w	1.15877
Hx3w	0.455584		SuHx3w	1.35085
Hx3w	0.501999		SuHx3w	0.783877
Hx3w	0.546635		SuHx3w	1.08474
Hx3w	0.534156		SuHx3w	1.34002

## Sheet: 3D
	PGC-1a/actin
Nx	1.09527
Nx	0.613201
Nx	1.29153
Nx	0.891244
Nx	1.18938
Nx	0.919381
Nx	0.710137
Nx	0.774598
Nx	1.51526
Hx1w	1.18515
Hx1w	1.30408
Hx1w	2.81008
Hx1w	1.32909
Hx1w	1.39247
Hx1w	1.71422
Hx1w	0.908466
Hx1w	1.14633
Hx1w	1.42974
Hx3w	1.0081
Hx3w	0.726501
Hx3w	1.28768
Hx3w	1.05906
Hx3w	1.39787
Hx3w	1.0876
Hx3w	0.842736
Hx3w	1.50884
Hx3w	1.25129

[truncated: 40 more sheets: 4A, 4B, 4D, 4F, 4H, 4I, 5A, 5C, 5E, 5G, 5H, 6B, 6D, 6E, 6F, 7A, 7C, 7D, 7F, 7H …]
